# Supplementary material for: Proteomic analyses of urinary exosomes identify novel potential biomarkers for early diagnosis of sickle cell nephropathy, a sex-based study
Source: Front Physiol. 2024 Feb 15;15:1300667. doi: 10.3389/fphys.2024.1300667 (PMC10901968; doi:10.3389/fphys.2024.1300667)
Supplement: Supplementary file 1 [file Table1.XLSX]

## Sheet: Sheet1
Accession	Description	Abundance Ratio: (Sample) / (Control)	Abundance Ratio Adj. P-Value: (Sample) / (Control)	# Unique Peptides
A0A338P697	YEATS domain-containing protein 2 (Fragment)	100	1.0431e-16	8
Q3TUF7	YEATS domain-containing protein 2	100	1.0431e-16	8
Q8VIM6	Stereocilin	100	1.0431e-16	4
Q8K4Q8	Collectin-12	100	1.0431e-16	2
Q6GQT1	Alpha-2-macroglobulin-P	100	1.0431e-16	7
P54276	DNA mismatch repair protein Msh6	100	1.0431e-16	6
Q8BV79	TPR and ankyrin repeat-containing protein 1	100	1.0431e-16	14
Q6WKZ8	E3 ubiquitin-protein ligase UBR2	100	1.0431e-16	10
Q64524	Histone H2B type 2-E	100	1.0431e-16	6
A0A1L1STZ4	Nitric oxide synthase,-inducible	100	1.0431e-16	5
P29477	Nitric oxide synthase, inducible	100	1.0431e-16	5
E9Q0B1	Nuclear protein MDM1	100	1.0431e-16	3
Q9WV74	Ankyrin repeat and SOCS box protein 1	100	1.0431e-16	2
Q7M6Y1	Regulator of sex limited protein 1	100	1.0431e-16	2
B2RPU6	Mdm1 protein	100	1.0431e-16	3
Q9D067	Nuclear protein MDM1	100	1.0431e-16	3
E9PW14	Nuclear protein MDM1	100	1.0431e-16	3
G3X9J5	Ankyrin repeat and SOCS box protein 1	100	1.0431e-16	2
A0A087WQE9	Ankyrin repeat and SOCS box protein 1	100	1.0431e-16	1
S4W6L8	Ankyrin repeat and SOCS box protein 1 (Fragment)	100	1.0431e-16	1
Q9JME5	AP-3 complex subunit beta-2	100	1.0431e-16	10
A0A140LJJ5	A-kinase anchor protein 13	100	1.0431e-16	7
D3Z1M2	Cytosolic carboxypeptidase 4	100	1.0431e-16	6
Q9R1X5	Multidrug resistance-associated protein 5	100	1.0431e-16	6
Q3UXZ9	Lysine-specific demethylase 5A	100	1.0431e-16	6
H3BJG4	Thyroid hormone receptor interactor 11 (Fragment)	100	1.0431e-16	6
A2AEG2	Oral-facial-digital syndrome 1 gene homolog (Human)	100	1.0431e-16	5
E9Q559	Calcium-transporting ATPase	100	1.0431e-16	5
Q6PHS9	Voltage-dependent calcium channel subunit alpha-2/delta-2	100	1.0431e-16	5
Q8C547	HEAT repeat-containing protein 5B	100	1.0431e-16	5
Q7TQA1	Immunoglobulin superfamily member 1	100	1.0431e-16	4
Q6ZQL4	WD repeat-containing protein 43	100	1.0431e-16	4
Q6P6L5	Myosin-binding protein C, slow-type	100	1.0431e-16	4
Q6P1G0	HEAT repeat-containing protein 6	100	1.0431e-16	4
Q5U901	Carboxypeptidase A6	100	1.0431e-16	4
Q7TSP5	V-set domain containing T-cell activation inhibitor 1	100	1.0431e-16	4
Q0HA38	Tetratricopeptide repeat protein 21B	100	1.0431e-16	4
A0A1Y7VNF0	Zinc finger protein 839 (Fragment)	100	1.0431e-16	4
Q5SWW4	Mediator of RNA polymerase II transcription subunit 13	100	1.0431e-16	4
G5E8B9	MCG130893	100	1.0431e-16	3
P61588	Rho-related GTP-binding protein RhoE	100	1.0431e-16	3
Q8BWT5	Disco-interacting protein 2 homolog A	100	1.0431e-16	3
Q9CR06	Aspartate-beta-hydroxylase, isoform CRA_a	100	1.0431e-16	3
Q9Z1W8	Potassium-transporting ATPase alpha chain 2	100	1.0431e-16	3
Q9Z204	Heterogeneous nuclear ribonucleoproteins C1/C2	100	1.0431e-16	3
Q9DAQ4	Uncharacterized protein C2orf81 homolog	100	1.0431e-16	3
Q6ZPL9	ATP-dependent RNA helicase DDX55	100	1.0431e-16	3
E9QPF8	M-phase phosphoprotein 9	100	1.0431e-16	3
A2AKI5	Integrin alpha-V	100	1.0431e-16	2
Q5PR72	Phosphodiesterase	100	1.0431e-16	2
A0A0R4J224	Neuraminidase 2, isoform CRA_b	100	1.0431e-16	2
O08528	Hexokinase-2	100	1.0431e-16	2
E9Q394	A-kinase anchor protein 13	100	1.0431e-16	7
E9Q512	Thyroid hormone receptor interactor 11	100	1.0431e-16	6
Q80Z25	Oral-facial-digital syndrome 1 protein homolog	100	1.0431e-16	5
E9Q683	Voltage-dependent calcium channel subunit alpha-2/delta-2	100	1.0431e-16	5
B1ATS5	Calcium-transporting ATPase	100	1.0431e-16	5
Q64518	Sarcoplasmic/endoplasmic reticulum calcium ATPase 3	100	1.0431e-16	5
B1ATS4	Calcium-transporting ATPase	100	1.0431e-16	5
E9PVK4	Tetratricopeptide repeat protein 21B	100	1.0431e-16	4
D3YU50	Myosin-binding protein C, slow-type	100	1.0431e-16	4
E9PUU5	Zinc finger protein 839	100	1.0431e-16	4
D3Z7D3	Disco-interacting protein 2 homolog A	100	1.0431e-16	3
A6H5Y1	M-phase phosphoprotein 9	100	1.0431e-16	3
E9Q9T6	RNA helicase	100	1.0431e-16	3
V9GX48	M-phase phosphoprotein 9	100	1.0431e-16	3
F8WI56	Disco-interacting protein 2 homolog A	100	1.0431e-16	3
A2AL78	Aspartyl/asparaginyl beta-hydroxylase	100	1.0431e-16	3
Q922S4	cGMP-dependent 3',5'-cyclic phosphodiesterase	100	1.0431e-16	2
P43406	Integrin alpha-V	100	1.0431e-16	2
Q9JMH3	Sialidase-2	100	1.0431e-16	2
F7D3W5	Phosphodiesterase	100	1.0431e-16	2
E9Q5B5	Hexokinase-2	100	1.0431e-16	2
A0A1B0GRJ9	Phosphodiesterase	100	1.0431e-16	2
E9Q0I0	Sialidase-2	100	1.0431e-16	2
Q09M05	Cytosolic carboxypeptidase 4	100	1.0431e-16	5
H3BJU5	Thyroid hormone receptor interactor 11 (Fragment)	100	1.0431e-16	2
A0A0G2JG82	ATP-dependent RNA helicase DDX55	100	1.0431e-16	1
E9PUQ8	Diacylglycerol kinase	100	1.0431e-16	5
D3Z0Q2	Serine-protein kinase ATM (Fragment)	100	1.0431e-16	2
P97821	Dipeptidyl peptidase 1	100	1.0431e-16	3
D3Z220	Dipeptidyl peptidase 1 (Fragment)	100	1.0431e-16	3
D3Z3C3	Heparanase	100	1.0431e-16	3
Q8R2C8	Vomeronasal type-1 receptor	100	1.0431e-16	2
Q6YGZ1	Heparanase	100	1.0431e-16	3
A0A0A6YVY2	Exonuclease 1 (Fragment)	14.907	2.74157e-06	4
Q6GQT0	Dual specificity protein phosphatase CDC14A	12.008	0.000255742	4
A0A2C9F2A2	Ras and Rab interactor 1	11.185	1.51071e-05	2
Q921Q7	Ras and Rab interactor 1	11.185	1.51071e-05	2
Q68FM7	Rho guanine nucleotide exchange factor (GEF) 11	10.947	2.89338e-06	4
E9Q0A3	Rho guanine nucleotide exchange factor (GEF) 11 (Fragment)	10.947	2.89338e-06	4
A0A087WP83	Vigilin	8.663	0.00326413	9
Q8VDJ3	Vigilin	8.663	0.00326413	8
A0A0J9YU07	Ubiquitin-conjugating enzyme E2 K	8.118	7.83997e-05	1
B1ARZ3	Solute carrier family 2, facilitated glucose transporter member 7	8.096	8.0111e-05	3
P0C6A1	Solute carrier family 2, facilitated glucose transporter member 7	8.096	8.0111e-05	3
P26039	Talin-1	7.832	0.00107367	7
Q8CBQ5	Phosphatidylinositol 4-kinase type 2-beta	7.604	0.00947649	4
S4R1N6	40S ribosomal protein S18	7.6	0.00125978	3
F6YVP7	Predicted gene 10260	7.6	0.00125978	3
P62270	40S ribosomal protein S18	7.6	0.00125978	3
A0A0B4J1E1	Immunoglobulin superfamily member 5	7.581	0.00167412	2
A0A0R4J105	Immunoglobulin superfamily member 5	7.581	0.00167412	2
Q7TSN7	Immunoglobulin superfamily member 5	7.581	0.00167412	2
Q9ERK4	Exportin-2	7.23	0.000245116	6
E9Q1T9	Exportin-2	7.23	0.000245116	6
F6ZEW4	Exportin-2 (Fragment)	7.23	0.000245116	4
Q80YD1	ATP-dependent RNA helicase SUPV3L1, mitochondrial	7.21	0.00348016	4
B1AU75	Nuclear autoantigenic sperm protein	7.127	0.00177341	3
Q99MD9	Nuclear autoantigenic sperm protein	7.127	0.00177341	2
P55302	Alpha-2-macroglobulin receptor-associated protein	6.87	0.0196428	3
F6WMD1	Alpha-2-macroglobulin receptor-associated protein (Fragment)	6.87	0.0196428	2
Q8BGR9	Ubiquitin-like domain-containing CTD phosphatase 1	6.564	0.000605613	1
B1AU74	Motile sperm domain-containing protein 2	6.41	0.00388833	5
Q9CWP6	Motile sperm domain-containing protein 2	6.41	0.00388833	5
S4R2I9	Zinc finger protein 532	6.256	0.0182815	9
Q6NXK2	Zinc finger protein 532	6.256	0.0182815	7
A2A4P0	ATP-dependent RNA helicase DHX8	6.204	0.0010075	7
A2A4N9	ATP-dependent RNA helicase DHX8 (Fragment)	6.204	0.0010075	6
Q569Z5	Probable ATP-dependent RNA helicase DDX46	5.814	0.00175475	8
F8WHR6	Probable ATP-dependent RNA helicase DDX46	5.814	0.00175475	8
Q7TQE6	Macoilin	5.678	0.00214457	3
Q8C2Q8	ATP synthase subunit gamma	5.527	0.00266357	4
A2AKV3	ATP synthase, H+-transporting, mitochondrial F1 complex, gamma polypeptide 1 (Fragment)	5.527	0.00266357	3
Q91VR2	ATP synthase subunit gamma, mitochondrial	5.527	0.00266357	3
A2AKV1	ATP synthase, H+-transporting, mitochondrial F1 complex, gamma polypeptide 1 (Fragment)	5.527	0.00266357	3
A2AKV0	ATP synthase, H+-transporting, mitochondrial F1 complex, gamma polypeptide 1 (Fragment)	5.527	0.00266357	3
A2AKV2	ATP synthase, H+-transporting, mitochondrial F1 complex, gamma polypeptide 1 (Fragment)	5.527	0.00266357	3
A2AKU9	ATP synthase subunit gamma	5.527	0.00266357	2
F6RXM1	HECT and RLD domain-containing E3 ubiquitin protein ligase family member 1 (Fragment)	5.482	0.00284941	1
B2RQG2	PHD finger protein 3	5.337	0.0163692	8
A0A075B5V6	Immunoglobulin heavy variable V1-42	5.256	0.00410787	3
A0A0A6YY38	Immunoglobulin heavy variable V1-42 (Fragment)	5.256	0.00410787	3
Q9QX29	Short transient receptor potential channel 5	5.125	0.00489182	1
F6QTG9	Lysine-specific demethylase 2B (Fragment)	5.124	0.0291925	5
E9QL25	Lysine-specific demethylase 2B	5.115	0.0320483	7
Q6P1G2	Lysine-specific demethylase 2B	5.115	0.0320483	7
D3YVU7	Lysine-specific demethylase 2B	5.115	0.0320483	7
D3YVU4	Lysine-specific demethylase 2B	5.115	0.0320483	7
O55082	Tyrosine-protein phosphatase non-receptor type 20	5.06	0.0131062	3
Q60949	TBC1 domain family member 1	5.031	0.00565981	9
E9Q6L4	TBC1 domain family member 1	5.031	0.00565981	9
Q5DTT3	Protein FAM208B	5.009	0.0125527	3
F2Z462	SH3 and cysteine-rich domain-containing protein	5.002	0.00646079	1
Q9CXW2	28S ribosomal protein S22, mitochondrial	4.96	0.00633453	3
D3Z3W4	Gametogenetin-binding protein 1	4.841	0.0155256	1
Q9Z2T6	Keratin, type II cuticular Hb5	4.777	0.0110932	1
Q8CI11	Guanine nucleotide-binding protein-like 3	4.769	0.0343951	3
Q61127	NGFI-A-binding protein 2	4.698	0.00952911	3
Q3TYF1	NGFI-A-binding protein 2	4.698	0.00952911	3
Q6PDX6	E3 ubiquitin-protein ligase Rnf220	4.655	0.0101789	2
P97306	SH3 and cysteine-rich domain-containing protein	4.612	0.012223	5
O35367	Keratocan	4.575	0.0115213	1
Q91Y12	Protocadherin alpha 8	4.521	0.0294372	3
P17141	Zinc finger protein 37	4.513	0.024649	4
D3Z3A7	Low-density lipoprotein receptor-related protein 11 (Fragment)	4.452	0.0281057	2
P13541	Myosin-3	4.394	0.0154923	8
B1AY10	Transcriptional repressor NF-X1	4.216	0.020725	4
E9PZ92	Exocyst complex component 5	3.943	0.0322949	5
Q3TPX4	Exocyst complex component 5	3.943	0.0322949	5
A0A0G2JEW7	Protein BCAP (Fragment)	3.873	0.0364151	1
Q8BIE6	FERM domain-containing protein 4A	3.868	0.0364498	4
H3BIZ7	FERM domain-containing protein 4A	3.868	0.0364498	4
Q3TB04	FERM domain-containing protein 4A	3.868	0.0364498	3	increased up to here
Q0KK56	Protein FAM184B	0.248	0.0335259	4	decreased starts here
E9PV66	Myosin XVIIIb	0.24	0.0368391	10
Q3UHH0	Calcium-transporting ATPase	0.23	0.0373836	7
Q9R0K7	Plasma membrane calcium-transporting ATPase 2	0.23	0.0373836	7
F8WHB1	Calcium-transporting ATPase	0.23	0.0373836	7
P52194	Calmegin	0.219	0.0230896	2
E9Q2E4	HECT domain E3 ubiquitin protein ligase 4	0.215	0.024649	9
Q9D5K4	S100P-binding protein	0.208	0.0364498	2
E9Q5M3	S100P-binding protein (Fragment)	0.208	0.0364498	2
E9Q5E1	Protocadherin-19	0.189	0.0386549	4
Q80TF3	Protocadherin-19	0.189	0.0386549	4
A0A0J9YV76	2'-5' oligoadenylate synthetase 1E	0.182	0.0297756	5
Q8C2W3	2'-5' oligoadenylate synthetase 1E	0.182	0.0297756	5
Q9D4R2	Alpha-1,3-mannosyl-glycoprotein 4-beta-N-acetylglucosaminyltransferase-like protein MGAT4D	0.178	0.00115678	3
H3BKP8	RIKEN cDNA 9930021J03 gene	0.177	0.0393783	8
H3BL88	RIKEN cDNA 9930021J03 gene (Fragment)	0.177	0.0393783	8
H3BJZ7	Protein unc-13 homolog A	0.173	0.00640164	6
Q8BMB0	BRCA2-interacting transcriptional repressor EMSY	0.169	0.0109524	5
A0A0U1RPW3	BRCA2-interacting transcriptional repressor EMSY (Fragment)	0.169	0.0109524	3
A0A0U1RNN7	BRCA2-interacting transcriptional repressor EMSY (Fragment)	0.169	0.0109524	2
Q8CEC4	Bteb1 protein	0.165	0.00371273	2
O35739	Krueppel-like factor 9	0.165	0.00371273	2
A0A1D5RMF7	Beta-1,4-N-acetylgalactosaminyltransferase	0.153	0.0024041	4
Q6L8S8	Beta-1,4-N-acetylgalactosaminyltransferase 3	0.153	0.0024041	4
Q80VW7	AT-hook-containing transcription factor	0.152	0.00863314	6
B9EHX4	Serine-protein kinase ATM	0.15	0.00149481	16
Q62388	Serine-protein kinase ATM	0.15	0.00149481	16
Q99L48	60S ribosomal export protein NMD3	0.14	0.000391618	4
Q60714	Long-chain fatty acid transport protein 1	0.139	0.00690457	2
Q6ZPK0	PHD finger protein 21A	0.138	0.00160611	1
E9Q9D8	Ankyrin repeat domain 35	0.131	0.00501433	3
Q9QUM4	Signaling lymphocytic activation molecule	0.122	0.00288291	4
H7BX37	Secretin receptor	0.1	3.49231e-05	2
P97313	DNA-dependent protein kinase catalytic subunit	0.091	0.000203221	12
O08550	Histone-lysine N-methyltransferase 2B	0.08	1.84723e-05	12
F8WJ40	Histone-lysine N-methyltransferase	0.08	1.84723e-05	12
F6W623	Histone-lysine N-methyltransferase 2B (Fragment)	0.08	1.84723e-05	7
H3BL58	EF-hand calcium-binding domain-containing protein 8	0.077	8.89608e-07	5
Q3UHB1	5'-nucleotidase domain-containing protein 3	0.065	0.000102976	1
A0A1W2P799	Predicted gene, 49358 (Fragment)	0.065	0.000102976	1
A0A140LHJ8	Probable global transcription activator SNF2L2 (Fragment)	0.05	8.60197e-11	1
E9PUQ9	Piezo-type mechanosensitive ion channel component	0.022	1.0431e-16	4
E2JF22	Piezo-type mechanosensitive ion channel component 1	0.022	1.0431e-16	4
F7AC58	Piezo-type mechanosensitive ion channel component	0.022	1.0431e-16	4
Q8C393	Zinc finger, imprinted 1	0.016	1.80426e-10	3
A2AWP8	Rho guanine nucleotide exchange factor 10-like protein	0.014	1.0431e-16	5
A2AWP6	Rho guanine nucleotide exchange factor 10-like protein	0.014	1.0431e-16	5
A2AWP4	Rho guanine nucleotide exchange factor 10-like protein (Fragment)	0.014	1.0431e-16	2
Q9JHU4	Cytoplasmic dynein 1 heavy chain 1	0.01	1.0431e-16	15
Q8K389	CDK5 regulatory subunit-associated protein 2	0.01	1.0431e-16	5
Q9ESE1	Lipopolysaccharide-responsive and beige-like anchor protein	0.01	1.0431e-16	13
E9Q3Y4	Lipopolysaccharide-responsive and beige-like anchor protein	0.01	1.0431e-16	11
A0A0A6YXL6	Lipopolysaccharide-responsive and beige-like anchor protein	0.01	1.0431e-16	11
A0A0A6YXX3	Lipopolysaccharide-responsive and beige-like anchor protein	0.01	1.0431e-16	10
B1AWV9	Anion exchange protein	0.01	1.0431e-16	4
Q5DTL9	Sodium-driven chloride bicarbonate exchanger	0.01	1.0431e-16	4
Q8BSM6	Lipopolysaccharide-responsive and beige-like anchor protein	0.01	1.0431e-16	3
A0A0D9SEG9	Adhesion G protein-coupled receptor F4	0.01	1.0431e-16	2
Q9D2L6	Adhesion G protein-coupled receptor F4	0.01	1.0431e-16	2
E9Q7U2	Calcium-binding and coiled-coil domain-containing protein 1	0.01	1.0431e-16	5
Q8CGU1	Calcium-binding and coiled-coil domain-containing protein 1	0.01	1.0431e-16	5
A0A2R8VHU8	Calcium-binding and coiled-coil domain-containing protein 1 (Fragment)	0.01	1.0431e-16	5
Q8CHG7	Rap guanine nucleotide exchange factor 2	0.01	1.0431e-16	2
E9QNQ4	Rap guanine nucleotide exchange factor 2	0.01	1.0431e-16	2
P19246	Neurofilament heavy polypeptide	0.01	1.0431e-16	5
E9QNR5	Thrombospondin type-1 domain-containing protein 7A	0.01	1.0431e-16	5
Q5I1X5	RelA-associated inhibitor	0.01	1.0431e-16	5
B1AS46	Zinc finger protein castor homolog 1	0.01	1.0431e-16	4
Q69ZU6	Thrombospondin type-1 domain-containing protein 7A	0.01	1.0431e-16	5
E9PWD2	Thrombospondin type-1 domain-containing protein 7A	0.01	1.0431e-16	5
Q9CWL2	Zinc finger protein castor homolog 1	0.01	1.0431e-16	4
E9Q557	Desmoplakin	0.01	1.0431e-16	15
Q7TPV4	Myb-binding protein 1A	0.01	1.0431e-16	12
E9Q355	Cation channel sperm-associated protein subunit gamma 1	0.01	1.0431e-16	7
O55029	Coatomer subunit beta'	0.01	1.0431e-16	4
Q00547	Hyaluronan mediated motility receptor	0.01	1.0431e-16	4
Q3UHU5	Microtubule cross-linking factor 1	0.01	1.0431e-16	4
E9PX67	Receptor protein-tyrosine kinase (Fragment)	0.01	1.0431e-16	2
E9PX88	Receptor protein-tyrosine kinase (Fragment)	0.01	1.0431e-16	2
E9PXV8	Receptor protein-tyrosine kinase (Fragment)	0.01	1.0431e-16	2
E9Q5C3	Receptor protein-tyrosine kinase (Fragment)	0.01	1.0431e-16	2
E9PX60	Receptor protein-tyrosine kinase (Fragment)	0.01	1.0431e-16	2
Q3TGM7	HBS1-like protein	0.01	1.0431e-16	7
Q69ZS7	HBS1-like protein	0.01	1.0431e-16	7
E9PZW0	Desmoplakin	0.01	1.0431e-16	13
P53349	Mitogen-activated protein kinase kinase kinase 1	0.01	1.0431e-16	5
Q3UIX4	Serine/arginine-rich-splicing factor 11	0.01	1.0431e-16	2
A2AKX3	Probable helicase senataxin	0.01	1.0431e-16	16
A3KFM7	Chromodomain-helicase-DNA-binding protein 6	0.01	1.0431e-16	12
Q80Y84	Lysine-specific demethylase 5B	0.01	1.0431e-16	9
Q99MV5	RNA helicase Mov10l1	0.01	1.0431e-16	8
O08648	Mitogen-activated protein kinase kinase kinase 4	0.01	1.0431e-16	8
Q8R4Y8	Rotatin	0.01	1.0431e-16	8
P70227	Inositol 1,4,5-trisphosphate receptor type 3	0.01	1.0431e-16	7
Q9DAI6	Protein FAM135B	0.01	1.0431e-16	7
Q3UX83	Probable inactive 1-aminocyclopropane-1-carboxylate synthase-like protein 2	0.01	1.0431e-16	7
Q99PV0	Pre-mRNA-processing-splicing factor 8	0.01	1.0431e-16	7
Q8BL99	Protein dopey-1	0.01	1.0431e-16	7
Q8K4E0	Alstrom syndrome protein 1 homolog	0.01	1.0431e-16	7
Q6DFV6	Fibronectin type III domain containing protein 3C1	0.01	1.0431e-16	6
Q9CWG8	Protein arginine methyltransferase NDUFAF7, mitochondrial	0.01	1.0431e-16	6
Q80W00	Serine/threonine-protein phosphatase 1 regulatory subunit 10	0.01	1.0431e-16	6
Q8K0U4	Heat shock 70 kDa protein 12A	0.01	1.0431e-16	5
A2AST1	Coiled-coil domain-containing 141	0.01	1.0431e-16	5
J3QJW3	Calcium-dependent secretion activator 1	0.01	1.0431e-16	5
Q8BGX0	E3 ubiquitin-protein ligase TRIM23	0.01	1.0431e-16	4
Q9D6Z1	Nucleolar protein 56	0.01	1.0431e-16	4
E9QAC9	Calcium-independent phospholipase A2-gamma	0.01	1.0431e-16	4
Q7TN84	Synaptotagmin-14	0.01	1.0431e-16	4
Q8K4Z5	Splicing factor 3A subunit 1	0.01	1.0431e-16	4
Q9ESU6	Bromodomain-containing protein 4	0.01	1.0431e-16	4
A2A7B5	PR domain-containing 2, with ZNF domain	0.01	1.0431e-16	4
Q61584	Fragile X mental retardation syndrome-related protein 1	0.01	1.0431e-16	4
A2AQC8	Nuclear factor of activated T-cells c2 isoform IA-IIL-VIIa	0.01	1.0431e-16	4
B1AZA5	Transmembrane protein 245	0.01	1.0431e-16	4
Q9R0T8	Inhibitor of nuclear factor kappa-B kinase subunit epsilon	0.01	1.0431e-16	4
Q6PDN3	Myosin light chain kinase, smooth muscle	0.01	1.0431e-16	4
D3YWS7	Fucose mutarotase	0.01	1.0431e-16	3
Q6ZPS6	Ankyrin repeat and IBR domain-containing protein 1	0.01	1.0431e-16	3
Q8VCI1	Zinc finger protein 566	0.01	1.0431e-16	3
P62192	26S proteasome regulatory subunit 4	0.01	1.0431e-16	3
Q3U0J8	TBC1 domain family member 2B	0.01	1.0431e-16	3
Q6H1V1	Bestrophin-3	0.01	1.0431e-16	3
P05532	Mast/stem cell growth factor receptor Kit	0.01	1.0431e-16	3
Q8VCX5	Calcium uptake protein 1, mitochondrial	0.01	1.0431e-16	3
Q00519	Xanthine dehydrogenase/oxidase	0.01	1.0431e-16	3
Q80VM8	Paraneoplastic antigen-like protein 8A	0.01	1.0431e-16	3
Q3V036	Coiled-coil domain-containing protein 27	0.01	1.0431e-16	2
Q9Z185	Protein-arginine deiminase type-1	0.01	1.0431e-16	2
E9Q264	Myosin, heavy chain 15	0.01	1.0431e-16	2
Q921K8	TRPM8 channel-associated factor 2	0.01	1.0431e-16	2
A0A0R4J0P5	Proline-serine-threonine phosphatase-interacting protein 1	0.01	1.0431e-16	2
Q08642	Protein-arginine deiminase type-2	0.01	1.0431e-16	2
O88477	Insulin-like growth factor 2 mRNA-binding protein 1	0.01	1.0431e-16	2
P26041	Moesin	0.01	1.0431e-16	2
Q8VFA9	Olfactory receptor	0.01	1.0431e-16	2
Q91Z92	Beta-1,3-galactosyltransferase 6	0.01	1.0431e-16	2
Q8BGF3	WD repeat-containing protein 92	0.01	1.0431e-16	2
D3Z340	DCC-interacting protein 13-beta (Fragment)	0.01	1.0431e-16	1
G3UW88	MCG65130	0.01	1.0431e-16	1
Q9DA73	Coiled-coil domain-containing protein 89	0.01	1.0431e-16	1
D3YWG8	Moloney leukemia virus 10-like 1 protein	0.01	1.0431e-16	8
G3X8T0	Moloney leukemia virus 10-like 1	0.01	1.0431e-16	8
H7BWZ9	Protein dopey-1	0.01	1.0431e-16	7
A0A1D5RMI8	Alstrom syndrome protein 1 homolog	0.01	1.0431e-16	7
E9Q8Q6	Coiled-coil domain-containing 141	0.01	1.0431e-16	5
B1B1A8	Myosin light chain kinase, smooth muscle	0.01	1.0431e-16	4
A0A0G2JEP0	Fragile X mental retardation syndrome-related protein 1	0.01	1.0431e-16	4
B5B2R5	Nuclear factor of activated T-cells c2 isoform IB-IIL-VIIa	0.01	1.0431e-16	4
Q3UH70	Bromodomain-containing protein 4	0.01	1.0431e-16	4
Q8K1N1	Calcium-independent phospholipase A2-gamma	0.01	1.0431e-16	4
Q8C443	Nuclear factor of activated T-cells c2 isoform IA-IIS-VIIa	0.01	1.0431e-16	4
A0A0H2UH27	Fragile X mental retardation syndrome-related protein 1	0.01	1.0431e-16	4
E9PYL6	Inhibitor of nuclear factor kappa-B kinase subunit epsilon	0.01	1.0431e-16	4
A0A0G2JEA0	RBR-type E3 ubiquitin transferase (Fragment)	0.01	1.0431e-16	3
P97814	Proline-serine-threonine phosphatase-interacting protein 1	0.01	1.0431e-16	2
V9GXT3	Neuron navigator 2	0.01	1.0431e-16	6
S4R2E3	Ankyrin repeat and sterile alpha motif domain-containing protein 1B	0.01	1.0431e-16	6
A0A140T8U6	Ankyrin repeat and sterile alpha motif domain-containing protein 1B	0.01	1.0431e-16	6
B7ZC27	Pre-mRNA-processing-splicing factor 8 (Fragment)	0.01	1.0431e-16	5
S4R1K4	Ankyrin repeat and sterile alpha motif domain-containing protein 1B (Fragment)	0.01	1.0431e-16	4
G8JL31	DNA excision repair protein ERCC-6-like 2 (Fragment)	0.01	1.0431e-16	4
K4DI76	Calcium-dependent secretion activator 1	0.01	1.0431e-16	4
Q80TJ1	Calcium-dependent secretion activator 1	0.01	1.0431e-16	4
A0A2R8VKP5	Calcium-binding and coiled-coil domain-containing protein 1	0.01	1.0431e-16	4
A0A1L1SVE7	Synaptotagmin-14	0.01	1.0431e-16	3
B7ZP31	Synaptotagmin-14	0.01	1.0431e-16	3
A0A286YDH6	Calcium-dependent secretion activator 1	0.01	1.0431e-16	3
Q6RHW0	Keratin, type I cytoskeletal 9	0.01	1.0431e-16	5
Q6NXL5	ArfGAP with coiled-coil, ankyrin repeat and PH domains 3	0.01	1.0431e-16	2
A2ADA6	ArfGAP with coiled-coil, ankyrin repeat and PH domains 3	0.01	1.0431e-16	2
D3YVX9	Mitogen-activated protein kinase kinase kinase 1 (Fragment)	0.01	1.0431e-16	2
E9Q8V6	DENN/MADD domain-containing 4A	0.01	1.0431e-16	4
D3Z7P3	Glutaminase kidney isoform, mitochondrial	0.01	1.0431e-16	2
A2AGW7	Predicted gene 13089	0.01	1.0431e-16	3
Q9CRA0	Ecto-ADP-ribosyltransferase 4	0.01	1.0431e-16	3
